# Supplementary material for: trans-Zeatin-N-glucosides have biological activity in Arabidopsis thaliana
Source: PLoS One. 2020 May 7;15(5):e0232762. doi: 10.1371/journal.pone.0232762 (PMC7205299; doi:10.1371/journal.pone.0232762)
Supplement: S1 Data — (XLSX) [file pone.0232762.s006.xlsx]

## Sheet: Fig1
Fig 1. trans-Zeatin-N-glucosides delay chlorophyll degradation in detached cotyledons. Cotyledons from 12dag WT Arabidopsis seedlings were excised and floated abaxial side down in 3mM MES buffer (pH 5.7) supplemented with 1µM of the indicated hormone or 0.1% DMSO as a control. Solutions were placed in the dark for six days, after which chlorophyll was extracted and quantified according to Sumanta…
	Total Chl	Avg Chl (per rep)
tZ- Rep1	3.88998	3.99498
	4.17717
	3.91779
tZ - Rep2	3.48102	3.73002
	3.9015
	3.80754
tZ - Rep3	5.1021	5.08404
	5.10354
	5.04648
tZ9G - Rep1	3.7332	3.81582
	3.82572
	3.88854
tZ9G - Rep2	3.12237	3.29082
	3.2571
	3.49299
tZ9G - Rep3	5.55327	5.16507
	5.07717
	4.86477
tZ7G - Rep1	3.96765	4.01976
	3.95424
	4.13739
tZ7G - Rep2	2.71098	2.79936
	2.8179
	2.8692
tZ7G - Rep3	5.18553	5.1924
	5.29389
	5.09778
DMSO - Rep1	2.34702	2.24106
	2.2401
	2.13606
DMSO - Rep2	1.14453	1.27734
	1.41111
	1.27638
DMSO - Rep3	3.37167	3.21312
	3.19617
	3.07152

## Sheet: Fig2
Fig 2. trans-Zeatin-N-glucosides delay chlorophyll degradation in detached cotyledons in a dose-dependent manner. Experiment performed identically to that in Figure 1 but with different concentrations of hormones. Average ± SE of three biological replicates is presented as a normalized level of chlorophyll relative to the chlorophyll content in the DMSO control cotyledons. Significance was determ…
Rep1
	100nM	10nM	1nM	100pM	10pM
tZ	2.43444	1.92459	1.64097	1.50253	1.55318
tZ7G	1.60382	0.722565	1.68824	1.71862	1.59032
tZ9G	1.50591	1.49578	1.27968	1.49578	1.37085
Rep2
	100nM	10nM	1nM	100pM	10pM
tZ	2.48171	2.04614	1.6646	1.5363	1.64097
tZ7G	1.65785	1.78953	1.65447	1.79628	1.56331
tZ9G	1.45188	1.27293	1.43838	1.46201	1.33371
Rep3
	100nM	10nM	1nM	100pM	10pM
tZ	1.73092	2.41758	1.45055	0.659341	0.538462
tZ7G	1.9991	2.6044	1.27473	1.08791	0.406593
tZ9G	2.00192	2.54945	1.85714	0.549451	0.769231

## Sheet: Fig3
Fig 3. trans-Zeatin-N-glucosides do not inhibit root growth. Arabidopsis seedlings were transferred from standard MS + 1% sucrose at 4dag to the same media supplemented with 1µM of the indicated hormone or 0.1% DMSO as a control. Root growth since being transferred to the new media was measured on day 9. Average ± SE of three biological replicates is presented (n > 10 per treatment per replicate)…
	tZ	tZ7G	tZ9G	DMSO
Rep1	7.914	33.117	30.861	30.535
	8.187	33.668	31.51	33.668
	9.731	31.509	33.357	35.828
	9.083	33.164	32.469	32.848
	9.922	34.1	28.124	33.827
	9.483	30.176	36.277	31.631
	10.96	26.481	30.016	25.316
	4.658	27.589	27.906	29.698
	9.352	27.298	29.366	34.373
	10.639	27.725	28.511	31.314
	10.059	28.971	8.483	26.148
	10.572	27.401	28.919	25.342
Rep2	12.572	25.994	35.352	33.017
	12.359	28.438	34.058	34.798
	10.973	30.733	30.752	33.005
	13.153	37.051	34.022	32.159
	12.753	36.566	31.198	33.18
	13.537	27.647	32.003	26.474
	12.912	30.455	32.554	34.493
	10.382	31.444	34.238	37.382
	12.08	32.34	34.338	42.362
	11.067	32.741	33.737	33.887
	10.364	37.284	35.264	39.006
	11.687		33.419	34.457
Rep3	10.587	32.124	25.222	34.596
	11.443	39.775	35.016	31.081
	8.44	32.76	39.145	39.819
	8.158	36.342	38.548	40.109
	8.954	35.342	34.339	36.327
	12.346	31.321	32.742	31.742
	15.625	27.876	29.251	31.271
	10.865	33.119	27.903	35.811
	13.038	31.912	34.395	34.807
	10.176	36.274	35.536	32.979
	13.597	39.196	34.325	34.928
	12.329	37.804	32.329	38.882

## Sheet: Fig4
Fig 4. Trans-Zeatin-7-glucoside mildly promotes shoot initiation. Hypocotyls from etiolated Arabidopsis seedlings were transferred to MS + 1% sucrose supplemented with equimolar amounts of NAA and the indicated cytokinins. The negative controls were supplemented with an equal volume of DMSO in lieu of cytokinin. After 45 days, callus weight was measured. Average ± SE of three biological replicate…
	tZ + NAA	tZ7G + NAA	tZ9G + NAA	DMSO + NAA
Rep1	51	17	10	9
	78	21	9	5
	71	17	9	4
	104	24	9	7
	92	15	11	11
		39	12	10
Rep2	171	10	3	6
	21	5	2	5
	39	4	2	2
	34	4	2	5
	38	7	4	11
		8	2	4
Rep3	32	6	2	4
	57	4	2	6
	36	6	7	9
	59	5	4	8
		6	6	6
		6	4	5

## Sheet: Fig5
Fig 5. Trans-Zeatin-N-glucosides alter the Arabidopsis transcriptome distinctly from trans-Zeatin. A, Venn diagram showing number of differentially expressed transcripts after two-hour treatment of 10dag WT Arabidopsis seedlings with 1µM hormone. B, tZ-treated seedlings are enriched for CK-related Gene Ontology terms, unlike tZ7G- and tZ9G-treated seedlings. C, qRT-PCR confirmation of RNAseq resu…
tZ up-regulated GO terms
GO term	Ontology	Description	Number in input list	Number in BG/Ref	p-value	FDR
GO:0005634	C	nucleus	33	212	4.1e-31	5.6e-29
GO:0050896	P	response to stimulus	50	985	1.4e-25	9.3e-23
GO:0043170	P	macromolecule metabolic process	49	983	9.9e-25	3.3e-22
GO:0044464	C	cell part	126	6952	1.6e-23	7e-22
GO:0005623	C	cell	126	6952	1.6e-23	7e-22
GO:0065007	P	biological regulation	46	882	5.5e-24	1.2e-21
GO:0042221	P	response to chemical stimulus	34	439	6.7e-23	1.1e-20
GO:0010033	P	response to organic substance	25	210	3.3e-21	4.4e-19
GO:0050789	P	regulation of biological process	40	767	6.8e-21	7.5e-19
GO:0050794	P	regulation of cellular process	37	658	2.1e-20	2e-18
GO:0003700	F	transcription factor activity	16	46	1.9e-20	4.4e-18
GO:0044260	P	cellular macromolecule metabolic process	40	888	9.5e-19	7.8e-17
GO:0044249	P	cellular biosynthetic process	37	760	2e-18	1.4e-16
GO:0048856	P	anatomical structure development	26	330	6.8e-18	4.5e-16
GO:0009628	P	response to abiotic stimulus	25	318	3.2e-17	1.9e-15
GO:0009058	P	biosynthetic process	37	834	3.5e-17	1.9e-15
GO:0034645	P	cellular macromolecule biosynthetic process	28	482	5.6e-16	2.8e-14
GO:0009059	P	macromolecule biosynthetic process	28	485	6.5e-16	3e-14
GO:0032502	P	developmental process	30	574	7e-16	3.1e-14
GO:0070887	P	cellular response to chemical stimulus	14	62	8e-16	3.3e-14
GO:0019538	P	protein metabolic process	25	374	1.1e-15	4.2e-14
GO:0032501	P	multicellular organismal process	28	527	4.7e-15	1.7e-13
GO:0009735	P	response to cytokinin stimulus	14	72	5e-15	1.7e-13
GO:0007275	P	multicellular organismal development	27	507	1.4e-14	4.6e-13
GO:0016740	F	transferase activity	35	902	1.3e-14	1.5e-12
GO:0009755	P	hormone-mediated signaling pathway	12	57	2e-13	6e-12
GO:0032870	P	cellular response to hormone stimulus	12	57	2e-13	6e-12
GO:0006807	P	nitrogen compound metabolic process	29	702	6.5e-13	1.8e-11
GO:0051179	P	localization	26	569	1.3e-12	3.4e-11
GO:0010467	P	gene expression	26	575	1.6e-12	4.1e-11
GO:0043687	P	post-translational protein modification	10	36	2e-12	4.8e-11
GO:0010468	P	regulation of gene expression	19	275	1.9e-12	4.8e-11
GO:0006810	P	transport	25	540	2.7e-12	6.2e-11
GO:0060255	P	regulation of macromolecule metabolic process	19	284	3.3e-12	7.2e-11
GO:0051234	P	establishment of localization	25	545	3.2e-12	7.2e-11
GO:0060089	F	molecular transducer activity	13	90	1.4e-12	8.4e-11
GO:0004871	F	signal transducer activity	13	90	1.4e-12	8.4e-11
GO:0006350	P	transcription	18	262	8.2e-12	1.7e-10
GO:0045449	P	regulation of transcription	17	231	1.1e-11	2.3e-10
GO:0019222	P	regulation of metabolic process	19	309	1.3e-11	2.6e-10
GO:0010556	P	regulation of macromolecule biosynthetic process	17	238	1.8e-11	3.4e-10
GO:0019219	P	regulation of nucleobase, nucleoside, nucleotide and nucleic acid metabolic process	17	239	1.9e-11	3.6e-10
GO:0051171	P	regulation of nitrogen compound metabolic process	17	244	2.6e-11	4.7e-10
GO:0006950	P	response to stress	22	456	2.7e-11	4.8e-10
GO:0009889	P	regulation of biosynthetic process	17	248	3.3e-11	5.5e-10
GO:0031326	P	regulation of cellular biosynthetic process	17	248	3.3e-11	5.5e-10
GO:0080090	P	regulation of primary metabolic process	17	256	5.2e-11	8.5e-10
GO:0022622	P	root system development	9	37	7.1e-11	1.1e-09
GO:0048364	P	root development	9	37	7.1e-11	1.1e-09
GO:0031323	P	regulation of cellular metabolic process	17	268	1e-10	1.6e-09
GO:0009736	P	cytokinin mediated signaling pathway	9	39	1.1e-10	1.6e-09
GO:0006139	P	nucleobase, nucleoside, nucleotide and nucleic acid metabolic process	23	562	2.1e-10	3.1e-09
GO:0044267	P	cellular protein metabolic process	18	338	4.1e-10	5.9e-09
GO:0005215	F	transporter activity	20	410	1.9e-10	8.8e-09
GO:0016772	F	transferase activity, transferring phosphorus-containing groups	20	447	7.9e-10	3.1e-08
GO:0000156	F	two-component response regulator activity	8	35	1.3e-09	4.3e-08
GO:0044422	C	organelle part	21	523	1.9e-09	5e-08
GO:0044446	C	intracellular organelle part	21	523	1.9e-09	5e-08
GO:0009733	P	response to auxin stimulus	7	29	1e-08	1.4e-07
GO:0006464	P	protein modification process	11	144	3.7e-08	5.1e-07
GO:0009725	P	response to hormone stimulus	23	755	4.5e-08	6.1e-07
GO:0016301	F	kinase activity	17	417	5.6e-08	1.6e-06
GO:0009719	P	response to endogenous stimulus	23	820	1.9e-07	2.5e-06
GO:0043412	P	macromolecule modification	11	180	3.1e-07	4e-06
GO:0009414	P	response to water deprivation	6	32	4.4e-07	5.6e-06
GO:0009888	P	tissue development	7	54	4.5e-07	5.6e-06
GO:0016887	F	ATPase activity	8	79	3.8e-07	1e-05
GO:0009415	P	response to water	6	37	9.4e-07	1.1e-05
GO:0009653	P	anatomical structure morphogenesis	8	90	9.6e-07	1.1e-05
GO:0048513	P	organ development	19	639	1e-06	1.2e-05
GO:0048731	P	system development	19	640	1e-06	1.2e-05
GO:0009605	P	response to external stimulus	7	65	1.4e-06	1.6e-05
GO:0051707	P	response to other organism	8	96	1.5e-06	1.7e-05
GO:0006970	P	response to osmotic stress	7	81	5.5e-06	6e-05
GO:0016491	F	oxidoreductase activity	17	555	2.6e-06	6.1e-05
GO:0033036	P	macromolecule localization	7	90	1.1e-05	0.00011
GO:0046907	P	intracellular transport	7	91	1.1e-05	0.00012
GO:0016070	P	RNA metabolic process	10	232	2e-05	0.00021
GO:0050793	P	regulation of developmental process	6	67	2.2e-05	0.00022
GO:0010817	P	regulation of hormone levels	5	40	2.5e-05	0.00025
GO:0043234	C	protein complex	12	319	1.1e-05	0.00025
GO:0005886	C	plasma membrane	18	707	1.5e-05	0.00029
GO:0044424	C	intracellular part	87	7433	1.9e-05	0.00031
GO:0051239	P	regulation of multicellular organismal process	5	44	3.8e-05	0.00037
GO:0022621	P	shoot system development	5	45	4.2e-05	0.0004
GO:0048367	P	shoot development	5	45	4.2e-05	0.0004
GO:0051716	P	cellular response to stimulus	16	625	4.3e-05	0.00041
GO:0005773	C	vacuole	5	42	3.1e-05	0.00046
GO:0048511	P	rhythmic process	5	47	5e-05	0.00047
GO:0007623	P	circadian rhythm	5	47	5e-05	0.00047
GO:0006952	P	defense response	6	82	6.3e-05	0.00056
GO:0006725	P	cellular aromatic compound metabolic process	6	82	6.3e-05	0.00056
GO:0007242	P	intracellular signaling cascade	14	510	6.3e-05	0.00056
GO:0009639	P	response to red or far red light	6	83	6.7e-05	0.00059
GO:0070727	P	cellular macromolecule localization	5	51	7.2e-05	0.00062
GO:0009266	P	response to temperature stimulus	5	51	7.2e-05	0.00062
GO:0005794	C	Golgi apparatus	5	47	5e-05	0.00062
GO:0005622	C	intracellular	88	7736	4.9e-05	0.00062
GO:0031975	C	envelope	6	84	7.1e-05	0.00074
GO:0031967	C	organelle envelope	6	84	7.1e-05	0.00074
GO:0032991	C	macromolecular complex	15	601	9.8e-05	0.00094
GO:0046483	P	heterocycle metabolic process	6	93	0.00012	0.001
GO:0043231	C	intracellular membrane-bounded organelle	72	6132	0.00013	0.0011
GO:0043227	C	membrane-bounded organelle	72	6138	0.00013	0.0011
GO:0009791	P	post-embryonic development	13	520	0.00028	0.0023
GO:0043229	C	intracellular organelle	74	6542	0.00032	0.0025
GO:0043226	C	organelle	74	6546	0.00033	0.0025
GO:0043169	F	cation binding	10	306	0.00019	0.0031
GO:0043167	F	ion binding	10	306	0.00019	0.0031
GO:0015291	F	secondary active transmembrane transporter activity	5	62	0.00017	0.0031
GO:0046872	F	metal ion binding	10	297	0.00015	0.0031
GO:0009790	P	embryonic development	5	75	0.00039	0.0032
GO:0009308	P	amine metabolic process	5	80	0.00052	0.0042
GO:0048316	P	seed development	5	85	0.00067	0.0054
GO:0005737	C	cytoplasm	63	5501	0.00078	0.0055
GO:0009056	P	catabolic process	7	185	0.00076	0.006
GO:0003824	F	catalytic activity	84	7726	0.00039	0.0062
GO:0010154	P	fruit development	5	93	0.00099	0.0077
GO:0030554	F	adenyl nucleotide binding	14	645	0.00065	0.0077
GO:0005524	F	ATP binding	14	645	0.00065	0.0077
GO:0001883	F	purine nucleoside binding	14	645	0.00065	0.0077
GO:0001882	F	nucleoside binding	14	645	0.00065	0.0077
GO:0032559	F	adenyl ribonucleotide binding	14	645	0.00065	0.0077
GO:0006412	P	translation	6	143	0.0011	0.0083
GO:0046914	F	transition metal ion binding	7	195	0.001	0.011
GO:0005515	F	protein binding	17	955	0.0015	0.016
GO:0005829	C	cytosol	13	668	0.0026	0.017
GO:0008270	F	zinc ion binding	6	160	0.0019	0.019
GO:0019825	F	oxygen binding	7	231	0.0026	0.025
GO:0030528	F	transcription regulator activity	26	1869	0.0032	0.03
GO:0019748	P	secondary metabolic process	9	394	0.0043	0.033
GO:0007165	P	signal transduction	16	989	0.0052	0.039
GO:0009987	P	cellular process	92	9400	0.0057	0.043
GO:0017076	F	purine nucleotide binding	14	822	0.0057	0.048
GO:0032555	F	purine ribonucleotide binding	14	822	0.0057	0.048
GO:0032553	F	ribonucleotide binding	14	822	0.0057	0.048
tZ down-regulated
GO term	Ontology	Description	Number in input list	Number in BG/Ref	p-value	FDR
GO:0043170	P	macromolecule metabolic process	43	983	2.5e-24	1e-21
GO:0044260	P	cellular macromolecule metabolic process	39	888	4e-22	8.2e-20
GO:0019538	P	protein metabolic process	28	374	9.3e-22	1.3e-19
GO:0044464	C	cell part	97	6952	1.5e-18	9.1e-17
GO:0005623	C	cell	97	6952	1.5e-18	9.1e-17
GO:0044267	P	cellular protein metabolic process	24	338	2.8e-18	2.8e-16
GO:0043687	P	post-translational protein modification	12	36	7.8e-17	6.3e-15
GO:0016740	F	transferase activity	30	902	4.9e-14	1e-11
GO:0006464	P	protein modification process	14	144	7.6e-13	5.1e-11
GO:0005634	C	nucleus	15	212	8e-12	3.3e-10
GO:0043412	P	macromolecule modification	14	180	1.2e-11	7.2e-10
GO:0009058	P	biosynthetic process	24	834	3.6e-10	1.6e-08
GO:0044249	P	cellular biosynthetic process	23	760	3.3e-10	1.6e-08
GO:0043169	F	cation binding	15	306	1e-09	6.9e-08
GO:0043167	F	ion binding	15	306	1e-09	6.9e-08
GO:0010467	P	gene expression	19	575	3.2e-09	1.3e-07
GO:0016772	F	transferase activity, transferring phosphorus-containing groups	17	447	3.1e-09	1.6e-07
GO:0005515	F	protein binding	24	955	4.8e-09	1.9e-07
GO:0046872	F	metal ion binding	14	297	6e-09	2e-07
GO:0012501	P	programmed cell death	6	20	8.4e-09	3.1e-07
GO:0044422	C	organelle part	17	523	2.8e-08	7.1e-07
GO:0044446	C	intracellular organelle part	17	523	2.8e-08	7.1e-07
GO:0046914	F	transition metal ion binding	11	195	4.8e-08	1.4e-06
GO:0016301	F	kinase activity	15	417	5.4e-08	1.4e-06
GO:0016265	P	death	6	28	4.7e-08	1.5e-06
GO:0008219	P	cell death	6	28	4.7e-08	1.5e-06
GO:0030554	F	adenyl nucleotide binding	18	645	1e-07	1.9e-06
GO:0001883	F	purine nucleoside binding	18	645	1e-07	1.9e-06
GO:0001882	F	nucleoside binding	18	645	1e-07	1.9e-06
GO:0006807	P	nitrogen compound metabolic process	19	702	7e-08	2e-06
GO:0017076	F	purine nucleotide binding	20	822	1.7e-07	2.8e-06
GO:0005524	F	ATP binding	17	645	5.1e-07	7.4e-06
GO:0032559	F	adenyl ribonucleotide binding	17	645	5.1e-07	7.4e-06
GO:0032555	F	purine ribonucleotide binding	19	822	7.3e-07	8.7e-06
GO:0032553	F	ribonucleotide binding	19	822	7.3e-07	8.7e-06
GO:0003700	F	transcription factor activity	6	46	6.6e-07	8.7e-06
GO:0034645	P	cellular macromolecule biosynthetic process	15	482	3.3e-07	8.8e-06
GO:0009059	P	macromolecule biosynthetic process	15	485	3.5e-07	8.9e-06
GO:0008270	F	zinc ion binding	9	160	8.3e-07	9.4e-06
GO:0051179	P	localization	16	569	4.9e-07	1.2e-05
GO:0006952	P	defense response	7	82	1.1e-06	2.3e-05
GO:0048856	P	anatomical structure development	12	330	1.1e-06	2.3e-05
GO:0050789	P	regulation of biological process	18	767	1.2e-06	2.4e-05
GO:0006810	P	transport	15	540	1.3e-06	2.5e-05
GO:0051234	P	establishment of localization	15	545	1.5e-06	2.7e-05
GO:0003824	F	catalytic activity	75	7726	2.8e-06	3e-05
GO:0065007	P	biological regulation	19	882	2e-06	3.5e-05
GO:0006139	P	nucleobase, nucleoside, nucleotide and nucleic acid metabolic process	15	562	2.1e-06	3.5e-05
GO:0050896	P	response to stimulus	20	985	2.6e-06	4.1e-05
GO:0050794	P	regulation of cellular process	16	658	3.1e-06	4.7e-05
GO:0007275	P	multicellular organismal development	14	507	3.2e-06	4.7e-05
GO:0032501	P	multicellular organismal process	14	527	4.9e-06	7e-05
GO:0010033	P	response to organic substance	9	210	7e-06	9.8e-05
GO:0005856	C	cytoskeleton	5	38	5.6e-06	0.00012
GO:0005886	C	plasma membrane	16	707	7.4e-06	0.00013
GO:0005773	C	vacuole	5	42	8.8e-06	0.00014
GO:0032502	P	developmental process	14	574	1.2e-05	0.00017
GO:0016070	P	RNA metabolic process	9	232	1.5e-05	0.0002
GO:0042221	P	response to chemical stimulus	12	439	1.8e-05	0.00023
GO:0006950	P	response to stress	12	456	2.6e-05	0.00031
GO:0060255	P	regulation of macromolecule metabolic process	9	284	6.9e-05	0.00082
GO:0044425	C	membrane part	10	364	8.7e-05	0.0012
GO:0019222	P	regulation of metabolic process	9	309	0.00013	0.0015
GO:0016887	F	ATPase activity	5	79	0.00015	0.0015
GO:0043234	C	protein complex	9	319	0.00016	0.002
GO:0080090	P	regulation of primary metabolic process	8	256	0.00019	0.0022
GO:0006350	P	transcription	8	262	0.00022	0.0024
GO:0031323	P	regulation of cellular metabolic process	8	268	0.00026	0.0027
GO:0033036	P	macromolecule localization	5	90	0.00026	0.0027
GO:0010468	P	regulation of gene expression	8	275	0.00031	0.0031
GO:0016787	F	hydrolase activity	32	2819	0.00034	0.0033
GO:0042578	F	phosphoric ester hydrolase activity	9	357	0.00036	0.0034
GO:0005488	F	binding	76	9111	0.00052	0.0046
GO:0045449	P	regulation of transcription	7	231	0.00058	0.0057
GO:0010556	P	regulation of macromolecule biosynthetic process	7	238	0.00068	0.0066
GO:0019219	P	regulation of nucleobase, nucleoside, nucleotide and nucleic acid metabolic process	7	239	0.0007	0.0066
GO:0051171	P	regulation of nitrogen compound metabolic process	7	244	0.00079	0.0072
GO:0031326	P	regulation of cellular biosynthetic process	7	248	0.00087	0.0076
GO:0009889	P	regulation of biosynthetic process	7	248	0.00087	0.0076
GO:0009056	P	catabolic process	6	185	0.001	0.0087
GO:0044424	C	intracellular part	64	7433	0.00083	0.009
GO:0005739	C	mitochondrion	10	490	0.00086	0.009
GO:0043229	C	intracellular organelle	57	6542	0.0014	0.012
GO:0043226	C	organelle	57	6546	0.0014	0.012
GO:0005737	C	cytoplasm	50	5501	0.0012	0.012
GO:0000166	F	nucleotide binding	22	1851	0.0018	0.015
GO:0006412	P	translation	5	143	0.0019	0.016
GO:0005622	C	intracellular	64	7736	0.0024	0.018
GO:0016791	F	phosphatase activity	7	296	0.0023	0.019
GO:0032991	C	macromolecular complex	10	601	0.0037	0.027
GO:0043231	C	intracellular membrane-bounded organelle	52	6132	0.0043	0.027
GO:0043227	C	membrane-bounded organelle	52	6138	0.0044	0.027
GO:0044444	C	cytoplasmic part	45	5113	0.0043	0.027
GO:0016818	F	hydrolase activity, acting on acid anhydrides, in phosphorus-containing anhydrides	11	704	0.0038	0.029
GO:0016817	F	hydrolase activity, acting on acid anhydrides	11	706	0.0039	0.029
GO:0016020	C	membrane	33	3495	0.0056	0.033
GO:0009791	P	post-embryonic development	9	520	0.0045	0.037
tZ GO terms, all significantly regulated
GO term	Ontology	Description	Number in input list	Number in BG/Ref	p-value	FDR
GO:0009736	P	cytokinin-activated signaling pathway	11	70	3.6e-08	5.7e-05
GO:0071368	P	cellular response to cytokinin stimulus	11	72	4.7e-08	5.7e-05
GO:0009735	P	response to cytokinin	18	244	1.1e-07	6.5e-05
GO:0042221	P	response to chemical	80	2853	9.8e-08	6.5e-05
GO:0000160	P	phosphorelay signal transduction system	15	225	4e-06	0.0012
GO:0010033	P	response to organic substance	58	2023	3.9e-06	0.0012
GO:0070887	P	cellular response to chemical stimulus	40	1176	3.3e-06	0.0012
GO:0009725	P	response to hormone	50	1631	3.3e-06	0.0012
GO:0009719	P	response to endogenous stimulus	51	1732	7.8e-06	0.0021
GO:0044699	P	single-organism process	187	9448	1.2e-05	0.0028
GO:0032881	P	regulation of polysaccharide metabolic process	5	19	2.5e-05	0.0055
GO:0071310	P	cellular response to organic substance	34	1023	2.9e-05	0.0059
GO:0009755	P	hormone-mediated signaling pathway	29	821	4e-05	0.0076
GO:0032870	P	cellular response to hormone stimulus	30	879	5.4e-05	0.0095
GO:0032502	P	developmental process	77	3233	6.2e-05	0.01
GO:0071495	P	cellular response to endogenous stimulus	30	890	6.8e-05	0.01
GO:0022622	P	root system development	20	484	8.9e-05	0.011
GO:0048364	P	root development	20	482	8.4e-05	0.011
GO:0051179	P	localization	63	2517	8.3e-05	0.011
GO:0044767	P	single-organism developmental process	74	3131	0.00011	0.014
GO:0006810	P	transport	60	2391	0.00012	0.014
GO:0048856	P	anatomical structure development	74	3146	0.00013	0.014
GO:0051234	P	establishment of localization	60	2406	0.00014	0.015
GO:1901700	P	response to oxygen-containing compound	43	1557	0.00017	0.017
GO:0010675	P	regulation of cellular carbohydrate metabolic process	5	32	0.00022	0.021
GO:0007275	P	multicellular organism development	66	2811	0.00033	0.03
GO:0044763	P	single-organism cellular process	132	6591	0.00032	0.03
GO:0044707	P	single-multicellular organism process	67	2875	0.00036	0.032
GO:0048731	P	system development	49	1929	0.0004	0.033
GO:0034754	P	cellular hormone metabolic process	5	39	0.0005	0.04
GO:0099402	P	plant organ development	29	961	0.00053	0.041
GO:0032501	P	multicellular organismal process	69	3032	0.00056	0.042
GO:0009653	P	anatomical structure morphogenesis	28	919	0.00057	0.042
GO:0000156	F	phosphorelay response regulator activity	8	35	2.2e-07	0.00013
GO:0005515	F	protein binding	93	3669	6.6e-07	0.00017
GO:0003824	F	catalytic activity	187	9101	8.7e-07	0.00017
GO:0005488	F	binding	230	12081	6.4e-06	0.00091
GO:0042578	F	phosphoric ester hydrolase activity	18	391	5.4e-05	0.0062
GO:0016791	F	phosphatase activity	15	327	0.00023	0.021
GO:0004871	F	signal transducer activity	17	406	0.00025	0.021
GO:0044464	C	cell part	391	22662	2.2e-09	5.2e-07
GO:0005623	C	cell	391	22664	2.2e-09	5.2e-07
GO:0044424	C	intracellular part	357	20693	1.8e-06	0.00025
GO:0005622	C	intracellular	357	20721	2.2e-06	0.00025
GO:0071944	C	cell periphery	101	4309	6.1e-06	0.00036
GO:0043229	C	intracellular organelle	325	18517	6.2e-06	0.00036
GO:0043227	C	membrane-bounded organelle	321	18217	5.6e-06	0.00036
GO:0043226	C	organelle	326	18527	4e-06	0.00036
GO:0043231	C	intracellular membrane-bounded organelle	320	18205	8.4e-06	0.00044
GO:0005737	C	cytoplasm	249	13406	1.1e-05	0.00053
GO:0005886	C	plasma membrane	88	3735	2.4e-05	0.001
GO:0005773	C	vacuole	41	1359	3.8e-05	0.0015
GO:0005634	C	nucleus	182	9924	0.0013	0.049
tZ7G up-regulated GO terms
GO term	Ontology	Description	Number in input list	Number in BG/Ref	p-value	FDR
GO:0044464	C	cell part	83	6952	1.1e-18	5.3e-17
GO:0005623	C	cell	83	6952	1.1e-18	5.3e-17
GO:0005634	C	nucleus	18	212	5.3e-17	1.7e-15
GO:0003700	F	transcription factor activity	12	46	5.8e-17	9.4e-15
GO:0016772	F	transferase activity, transferring phosphorus-containing groups	19	447	9.7e-13	7.8e-11
GO:0016740	F	transferase activity	25	902	1.9e-12	1e-10
GO:0043170	P	macromolecule metabolic process	27	983	2.8e-13	1.1e-10
GO:0006807	P	nitrogen compound metabolic process	23	702	6.1e-13	1.2e-10
GO:0044260	P	cellular macromolecule metabolic process	25	888	1.4e-12	1.9e-10
GO:0009058	P	biosynthetic process	24	834	2.6e-12	2.7e-10
GO:0065007	P	biological regulation	24	882	8.2e-12	6.7e-10
GO:0044249	P	cellular biosynthetic process	22	760	2.1e-11	1.4e-09
GO:0050794	P	regulation of cellular process	20	658	8e-11	4.7e-09
GO:0050789	P	regulation of biological process	20	767	1.1e-09	5.5e-08
GO:0050896	P	response to stimulus	22	985	2.4e-09	1.1e-07
GO:0042221	P	response to chemical stimulus	15	439	4.7e-09	1.9e-07
GO:0010033	P	response to organic substance	11	210	9.2e-09	3.4e-07
GO:0009059	P	macromolecule biosynthetic process	15	485	1.7e-08	5.8e-07
GO:0016301	F	kinase activity	14	417	2e-08	7.9e-07
GO:0044422	C	organelle part	15	523	4.5e-08	8.6e-07
GO:0044446	C	intracellular organelle part	15	523	4.5e-08	8.6e-07
GO:0034641	P	cellular nitrogen compound metabolic process	8	93	2.9e-08	9e-07
GO:0043687	P	post-translational protein modification	6	36	4.6e-08	1.3e-06
GO:0043229	C	intracellular organelle	59	6542	1.7e-07	2.3e-06
GO:0043226	C	organelle	59	6546	1.7e-07	2.3e-06
GO:0048856	P	anatomical structure development	12	330	9.2e-08	2.5e-06
GO:0006139	P	nucleobase, nucleoside, nucleotide and nucleic acid metabolic process	15	562	1.1e-07	2.8e-06
GO:0010467	P	gene expression	15	575	1.5e-07	3.6e-06
GO:0016070	P	RNA metabolic process	10	232	2.5e-07	5.7e-06
GO:0043231	C	intracellular membrane-bounded organelle	55	6132	6.8e-07	7.5e-06
GO:0043227	C	membrane-bounded organelle	55	6138	7.1e-07	7.5e-06
GO:0034645	P	cellular macromolecule biosynthetic process	13	482	7.2e-07	1.5e-05
GO:0006350	P	transcription	10	262	7.4e-07	1.5e-05
GO:0044267	P	cellular protein metabolic process	11	338	9.2e-07	1.8e-05
GO:0005622	C	intracellular	63	7736	2e-06	1.9e-05
GO:0044424	C	intracellular part	61	7433	2.6e-06	2.2e-05
GO:0007275	P	multicellular organismal development	13	507	1.3e-06	2.3e-05
GO:0032501	P	multicellular organismal process	13	527	1.9e-06	3.4e-05
GO:0019538	P	protein metabolic process	11	374	2.4e-06	4.1e-05
GO:0005739	C	mitochondrion	12	490	5.1e-06	4.1e-05
GO:0009308	P	amine metabolic process	6	80	3.5e-06	5.7e-05
GO:0032502	P	developmental process	13	574	4.7e-06	7.4e-05
GO:0031323	P	regulation of cellular metabolic process	9	268	7.3e-06	0.00011
GO:0010154	P	fruit development	6	93	7.8e-06	0.00011
GO:0046872	F	metal ion binding	9	297	1.6e-05	0.0002
GO:0030554	F	adenyl nucleotide binding	13	645	1.6e-05	0.0002
GO:0017076	F	purine nucleotide binding	15	822	1.1e-05	0.0002
GO:0005524	F	ATP binding	13	645	1.6e-05	0.0002
GO:0032555	F	purine ribonucleotide binding	15	822	1.1e-05	0.0002
GO:0032553	F	ribonucleotide binding	15	822	1.1e-05	0.0002
GO:0001883	F	purine nucleoside binding	13	645	1.6e-05	0.0002
GO:0001882	F	nucleoside binding	13	645	1.6e-05	0.0002
GO:0032559	F	adenyl ribonucleotide binding	13	645	1.6e-05	0.0002
GO:0043169	F	cation binding	9	306	2e-05	0.0002
GO:0043167	F	ion binding	9	306	2e-05	0.0002
GO:0005198	F	structural molecule activity	5	63	1.8e-05	0.0002
GO:0006520	P	cellular amino acid metabolic process	5	62	1.7e-05	0.00023
GO:0044106	P	cellular amine metabolic process	5	62	1.7e-05	0.00023
GO:0000166	F	nucleotide binding	23	1851	2.5e-05	0.00023
GO:0045449	P	regulation of transcription	8	231	1.9e-05	0.00025
GO:0019222	P	regulation of metabolic process	9	309	2.2e-05	0.00028
GO:0019219	P	regulation of nucleobase, nucleoside, nucleotide and nucleic acid metabolic process	8	239	2.4e-05	0.00029
GO:0010556	P	regulation of macromolecule biosynthetic process	8	238	2.4e-05	0.00029
GO:0044444	C	cytoplasmic part	44	5113	4.2e-05	0.00031
GO:0051171	P	regulation of nitrogen compound metabolic process	8	244	2.8e-05	0.00033
GO:0031326	P	regulation of cellular biosynthetic process	8	248	3.1e-05	0.00034
GO:0009889	P	regulation of biosynthetic process	8	248	3.1e-05	0.00034
GO:0043412	P	macromolecule modification	7	180	3.2e-05	0.00034
GO:0080090	P	regulation of primary metabolic process	8	256	3.9e-05	0.00041
GO:0044085	P	cellular component biogenesis	5	75	4e-05	0.00041
GO:0044271	P	cellular nitrogen compound biosynthetic process	5	76	4.2e-05	0.00042
GO:0006725	P	cellular aromatic compound metabolic process	5	82	6e-05	0.00058
GO:0010468	P	regulation of gene expression	8	275	6.4e-05	0.00061
GO:0048316	P	seed development	5	85	7e-05	0.00065
GO:0060255	P	regulation of macromolecule metabolic process	8	284	7.9e-05	0.00072
GO:0006464	P	protein modification process	6	144	8.2e-05	0.00073
GO:0009507	C	chloroplast	25	2335	0.00012	0.00074
GO:0005737	C	cytoplasm	45	5501	0.00011	0.00074
GO:0009653	P	anatomical structure morphogenesis	5	90	9.1e-05	0.00079
GO:0009536	C	plastid	26	2507	0.00014	0.00082
GO:0043234	C	protein complex	8	319	0.00017	0.00086
GO:0005886	C	plasma membrane	12	707	0.00017	0.00086
GO:0032991	C	macromolecular complex	11	601	0.00017	0.00086
GO:0005515	F	protein binding	13	955	0.00071	0.0064
GO:0003824	F	catalytic activity	54	7726	0.0011	0.0091
GO:0005488	F	binding	61	9111	0.0013	0.01
GO:0006950	P	response to stress	8	456	0.0017	0.014
GO:0009056	P	catabolic process	5	185	0.0021	0.018
GO:0046914	F	transition metal ion binding	5	195	0.0027	0.02
GO:0016043	P	cellular component organization	11	944	0.0058	0.048
tZ7G down-regulated GO terms
GO term	Ontology	Description	Number in input list	Number in BG/Ref	p-value	FDR
GO:0044464	C	cell part	89	6952	1.4e-23	8.2e-22
GO:0005623	C	cell	89	6952	1.4e-23	8.2e-22
GO:0043170	P	macromolecule metabolic process	29	983	3.1e-15	1.2e-12
GO:0044249	P	cellular biosynthetic process	25	760	3.1e-14	4e-12
GO:0019538	P	protein metabolic process	19	374	3.3e-14	4e-12
GO:0009058	P	biosynthetic process	25	834	2.3e-13	2.1e-11
GO:0050896	P	response to stimulus	25	985	7.8e-12	5.7e-10
GO:0005634	C	nucleus	13	212	4.9e-11	1.9e-09
GO:0044260	P	cellular macromolecule metabolic process	23	888	4e-11	2.4e-09
GO:0006807	P	nitrogen compound metabolic process	19	702	1.1e-09	6e-08
GO:0044422	C	organelle part	16	523	4.8e-09	1.1e-07
GO:0044446	C	intracellular organelle part	16	523	4.8e-09	1.1e-07
GO:0042221	P	response to chemical stimulus	15	439	3.6e-09	1.7e-07
GO:0004175	F	endopeptidase activity	7	39	1.8e-09	3.3e-07
GO:0044267	P	cellular protein metabolic process	13	338	1.1e-08	4.4e-07
GO:0003700	F	transcription factor activity	7	46	5.1e-09	4.6e-07
GO:0034641	P	cellular nitrogen compound metabolic process	8	93	2.5e-08	9e-07
GO:0006950	P	response to stress	14	456	4.5e-08	1.5e-06
GO:0044271	P	cellular nitrogen compound biosynthetic process	7	76	1.2e-07	3.7e-06
GO:0005886	C	plasma membrane	16	707	2.7e-07	5.2e-06
GO:0065007	P	biological regulation	18	882	2.1e-07	5.9e-06
GO:0044424	C	intracellular part	62	7433	4.9e-07	8.1e-06
GO:0009570	C	chloroplast stroma	5	31	6.7e-07	8.5e-06
GO:0009532	C	plastid stroma	6	60	6.4e-07	8.5e-06
GO:0005622	C	intracellular	63	7736	8.9e-07	1e-05
GO:0034645	P	cellular macromolecule biosynthetic process	13	482	5.8e-07	1.5e-05
GO:0009059	P	macromolecule biosynthetic process	13	485	6.2e-07	1.5e-05
GO:0010467	P	gene expression	14	575	6.8e-07	1.6e-05
GO:0070887	P	cellular response to chemical stimulus	6	62	7.7e-07	1.7e-05
GO:0044444	C	cytoplasmic part	47	5113	1.8e-06	1.9e-05
GO:0043687	P	post-translational protein modification	5	36	1.3e-06	2.7e-05
GO:0032501	P	multicellular organismal process	13	527	1.5e-06	2.9e-05
GO:0009308	P	amine metabolic process	6	80	3.1e-06	5.7e-05
GO:0005737	C	cytoplasm	48	5501	5.9e-06	5.7e-05
GO:0050789	P	regulation of biological process	15	767	3.8e-06	6.7e-05
GO:0048856	P	anatomical structure development	10	330	4.5e-06	7.6e-05
GO:0007275	P	multicellular organismal development	12	507	5.9e-06	9.4e-05
GO:0043229	C	intracellular organelle	53	6542	1.4e-05	0.00011
GO:0043226	C	organelle	53	6546	1.4e-05	0.00011
GO:0010033	P	response to organic substance	8	210	8.6e-06	0.00013
GO:0016053	P	organic acid biosynthetic process	5	58	1.1e-05	0.00016
GO:0046394	P	carboxylic acid biosynthetic process	5	58	1.1e-05	0.00016
GO:0043234	C	protein complex	9	319	2.4e-05	0.00018
GO:0046873	F	metal ion transmembrane transporter activity	5	44	3.2e-06	0.00019
GO:0006520	P	cellular amino acid metabolic process	5	62	1.5e-05	0.0002
GO:0050794	P	regulation of cellular process	13	658	1.6e-05	0.0002
GO:0044106	P	cellular amine metabolic process	5	62	1.5e-05	0.0002
GO:0016740	F	transferase activity	16	902	6e-06	0.00022
GO:0005516	F	calmodulin binding	6	89	5.5e-06	0.00022
GO:0032991	C	macromolecular complex	12	601	3e-05	0.00022
GO:0032502	P	developmental process	12	574	2e-05	0.00024
GO:0043231	C	intracellular membrane-bounded organelle	49	6132	5e-05	0.00033
GO:0043227	C	membrane-bounded organelle	49	6138	5.1e-05	0.00033
GO:0005515	F	protein binding	16	955	1.2e-05	0.00036
GO:0044085	P	cellular component biogenesis	5	75	3.6e-05	0.00043
GO:0005198	F	structural molecule activity	5	63	1.6e-05	0.00043
GO:0022890	F	inorganic cation transmembrane transporter activity	5	69	2.5e-05	0.00056
GO:0005739	C	mitochondrion	10	490	0.00012	0.00072
GO:0006464	P	protein modification process	6	144	7.4e-05	0.00084
GO:0019222	P	regulation of metabolic process	8	309	0.00012	0.0014
GO:0016491	F	oxidoreductase activity	11	555	7e-05	0.0014
GO:0009536	C	plastid	25	2507	0.00025	0.0014
GO:0031326	P	regulation of cellular biosynthetic process	7	248	0.00019	0.002
GO:0009889	P	regulation of biosynthetic process	7	248	0.00019	0.002
GO:0080090	P	regulation of primary metabolic process	7	256	0.00023	0.0024
GO:0043412	P	macromolecule modification	6	180	0.00024	0.0024
GO:0006350	P	transcription	7	262	0.00027	0.0026
GO:0005215	F	transporter activity	9	410	0.00015	0.0028
GO:0031323	P	regulation of cellular metabolic process	7	268	0.00031	0.0029
GO:0010468	P	regulation of gene expression	7	275	0.00036	0.0032
GO:0006139	P	nucleobase, nucleoside, nucleotide and nucleic acid metabolic process	10	562	0.00035	0.0032
GO:0060255	P	regulation of macromolecule metabolic process	7	284	0.00043	0.0038
GO:0016772	F	transferase activity, transferring phosphorus-containing groups	9	447	0.00029	0.0048
GO:0009507	C	chloroplast	22	2335	0.0013	0.007
GO:0009628	P	response to abiotic stimulus	7	318	0.00083	0.0071
GO:0045449	P	regulation of transcription	6	231	0.00086	0.0071
GO:0070011	F	peptidase activity, acting on L-amino acid peptides	9	479	0.00047	0.0071
GO:0016020	C	membrane	29	3495	0.0015	0.0078
GO:0019219	P	regulation of nucleobase, nucleoside, nucleotide and nucleic acid metabolic process	6	239	0.001	0.0081
GO:0010556	P	regulation of macromolecule biosynthetic process	6	238	0.00099	0.0081
GO:0006810	P	transport	9	540	0.0011	0.0085
GO:0051171	P	regulation of nitrogen compound metabolic process	6	244	0.0011	0.0086
GO:0051234	P	establishment of localization	9	545	0.0012	0.0087
GO:0003824	F	catalytic activity	54	7726	0.00063	0.0088
GO:0051179	P	localization	9	569	0.0015	0.011
GO:0008233	F	peptidase activity	9	530	0.00095	0.012
GO:0006508	P	proteolysis	9	656	0.0039	0.028
GO:0044435	C	plastid part	9	718	0.0069	0.035
GO:0016070	P	RNA metabolic process	5	232	0.005	0.036
GO:0044434	C	chloroplast part	8	625	0.0095	0.046
tZ7G GO terms, all significantly regulated
GO term	Ontology	Description	Number in input list	Number in BG/Ref	p-value	FDR
GO:0000166	F	nucleotide binding	58	3370	3.4e-05	0.0044
GO:1901265	F	nucleoside phosphate binding	58	3370	3.4e-05	0.0044
GO:0003824	F	catalytic activity	124	9101	3.9e-05	0.0044
GO:0036094	F	small molecule binding	60	3434	1.5e-05	0.0044
GO:0005515	F	protein binding	59	3669	0.00018	0.014
GO:0015085	F	calcium ion transmembrane transporter activity	5	47	0.00017	0.014
GO:0097159	F	organic cyclic compound binding	105	7737	0.00029	0.018
GO:0097367	F	carbohydrate derivative binding	46	2696	0.00031	0.018
GO:0032553	F	ribonucleotide binding	45	2664	0.00045	0.019
GO:1901363	F	heterocyclic compound binding	104	7718	0.00042	0.019
GO:0072509	F	divalent inorganic cation transmembrane transporter activity	6	92	0.00045	0.019
GO:0005488	F	binding	149	12081	0.00066	0.022
GO:0017076	F	purine nucleotide binding	44	2633	0.00065	0.022
GO:0032555	F	purine ribonucleotide binding	44	2631	0.00064	0.022
GO:0032550	F	purine ribonucleoside binding	43	2612	0.001	0.027
GO:0001883	F	purine nucleoside binding	43	2612	0.001	0.027
GO:0001882	F	nucleoside binding	43	2618	0.0011	0.027
GO:0032549	F	ribonucleoside binding	43	2617	0.001	0.027
GO:0032559	F	adenyl ribonucleotide binding	39	2364	0.0017	0.037
GO:0030554	F	adenyl nucleotide binding	39	2366	0.0017	0.037
GO:0035639	F	purine ribonucleoside triphosphate binding	41	2515	0.0016	0.037
GO:0016818	F	hydrolase activity, acting on acid anhydrides, in phosphorus-containing anhydrides	18	817	0.0019	0.039
GO:0016817	F	hydrolase activity, acting on acid anhydrides	18	826	0.0021	0.042
GO:0051536	F	iron-sulfur cluster binding	6	131	0.0025	0.047
GO:0051540	F	metal cluster binding	6	131	0.0025	0.047
GO:0044464	C	cell part	259	22662	4.1e-07	0.00011
GO:0005623	C	cell	259	22664	4.2e-07	0.00011
GO:0005622	C	intracellular	242	20721	1.5e-06	0.00025
GO:0043229	C	intracellular organelle	222	18517	2.8e-06	0.0003
GO:0043226	C	organelle	222	18527	2.9e-06	0.0003
GO:0044424	C	intracellular part	240	20693	5.2e-06	0.00044
GO:0044422	C	organelle part	77	4894	2.9e-05	0.0018
GO:0043227	C	membrane-bounded organelle	215	18217	3.5e-05	0.0018
GO:0044446	C	intracellular organelle part	77	4882	2.6e-05	0.0018
GO:0043231	C	intracellular membrane-bounded organelle	215	18205	3.3e-05	0.0018
GO:0005737	C	cytoplasm	167	13406	8.8e-05	0.0039
GO:0005886	C	plasma membrane	61	3735	9.1e-05	0.0039
GO:0044444	C	cytoplasmic part	140	10923	0.00019	0.0073
GO:0009507	C	chloroplast	64	4148	0.00029	0.01
GO:0071944	C	cell periphery	66	4309	0.00028	0.01
GO:0009536	C	plastid	64	4213	0.00044	0.014
GO:0009570	C	chloroplast stroma	18	740	0.00065	0.019
GO:1990234	C	transferase complex	13	445	0.00074	0.021
GO:0009532	C	plastid stroma	18	774	0.0011	0.029
tZ9G up-regulated GO terms
GO term	Ontology	Description	Number in input list	Number in BG/Ref	p-value	FDR
GO:0019538	P	protein metabolic process	25	374	3.4e-20	1.2e-17
GO:0043170	P	macromolecule metabolic process	35	983	1.5e-19	2.7e-17
GO:0044464	C	cell part	85	6952	1.2e-17	7.7e-16
GO:0005623	C	cell	85	6952	1.2e-17	7.7e-16
GO:0044267	P	cellular protein metabolic process	22	338	1.2e-17	1.1e-15
GO:0043687	P	post-translational protein modification	12	36	1e-17	1.1e-15
GO:0044260	P	cellular macromolecule metabolic process	31	888	4.1e-17	2.9e-15
GO:0044249	P	cellular biosynthetic process	24	760	1.6e-12	9.6e-11
GO:0048856	P	anatomical structure development	17	330	2.5e-12	1.3e-10
GO:0009058	P	biosynthetic process	24	834	1.1e-11	4.8e-10
GO:0043412	P	macromolecule modification	13	180	2.1e-11	8.1e-10
GO:0006464	P	protein modification process	12	144	2.6e-11	9.4e-10
GO:0050896	P	response to stimulus	24	985	2.9e-10	9.4e-09
GO:0032501	P	multicellular organismal process	18	527	3.6e-10	1.1e-08
GO:0016740	F	transferase activity	23	902	3e-10	2.7e-08
GO:0016772	F	transferase activity, transferring phosphorus-containing groups	17	447	2.4e-10	2.7e-08
GO:0007275	P	multicellular organismal development	17	507	1.5e-09	4.1e-08
GO:0006950	P	response to stress	16	456	2.5e-09	6.4e-08
GO:0032502	P	developmental process	17	574	9e-09	2.1e-07
GO:0003700	F	transcription factor activity	7	46	9.1e-09	5.5e-07
GO:0031975	C	envelope	8	84	2.3e-08	5.6e-07
GO:0031967	C	organelle envelope	8	84	2.3e-08	5.6e-07
GO:0005634	C	nucleus	11	212	2e-08	5.6e-07
GO:0044422	C	organelle part	15	523	1e-07	1.9e-06
GO:0044446	C	intracellular organelle part	15	523	1e-07	1.9e-06
GO:0043234	C	protein complex	12	319	1.3e-07	2e-06
GO:0009887	P	organ morphogenesis	5	23	2.7e-07	5.1e-06
GO:0034645	P	cellular macromolecule biosynthetic process	14	482	2.5e-07	5.1e-06
GO:0006139	P	nucleobase, nucleoside, nucleotide and nucleic acid metabolic process	15	562	2.6e-07	5.1e-06
GO:0009059	P	macromolecule biosynthetic process	14	485	2.6e-07	5.1e-06
GO:0016070	P	RNA metabolic process	10	232	4.6e-07	8.1e-06
GO:0032991	C	macromolecular complex	15	601	5.9e-07	8.1e-06
GO:0009653	P	anatomical structure morphogenesis	7	90	6.3e-07	1.1e-05
GO:0006807	P	nitrogen compound metabolic process	16	702	7.8e-07	1.3e-05
GO:0016301	F	kinase activity	13	417	3.1e-07	1.4e-05
GO:0009628	P	response to abiotic stimulus	11	318	9.8e-07	1.5e-05
GO:0010467	P	gene expression	14	575	1.9e-06	2.8e-05
GO:0022622	P	root system development	5	37	2.2e-06	3e-05
GO:0048364	P	root development	5	37	2.2e-06	3e-05
GO:0017076	F	purine nucleotide binding	17	822	1.3e-06	3.3e-05
GO:0032555	F	purine ribonucleotide binding	17	822	1.3e-06	3.3e-05
GO:0032553	F	ribonucleotide binding	17	822	1.3e-06	3.3e-05
GO:0022621	P	shoot system development	5	45	5.4e-06	6.8e-05
GO:0048367	P	shoot development	5	45	5.4e-06	6.8e-05
GO:0006952	P	defense response	6	82	5.7e-06	7e-05
GO:0030554	F	adenyl nucleotide binding	14	645	6.8e-06	0.0001
GO:0005524	F	ATP binding	14	645	6.8e-06	0.0001
GO:0032559	F	adenyl ribonucleotide binding	14	645	6.8e-06	0.0001
GO:0001883	F	purine nucleoside binding	14	645	6.8e-06	0.0001
GO:0001882	F	nucleoside binding	14	645	6.8e-06	0.0001
GO:0033554	P	cellular response to stress	6	91	1e-05	0.00012
GO:0006412	P	translation	7	143	1.2e-05	0.00013
GO:0044429	C	mitochondrial part	5	57	1.6e-05	0.00019
GO:0005886	C	plasma membrane	14	707	1.9e-05	0.00021
GO:0005198	F	structural molecule activity	5	63	2.5e-05	0.00034
GO:0005515	F	protein binding	16	955	3.4e-05	0.00044
GO:0005622	C	intracellular	62	7736	4.7e-05	0.00045
GO:0044444	C	cytoplasmic part	46	5113	4.9e-05	0.00045
GO:0005739	C	mitochondrion	11	490	5.1e-05	0.00045
GO:0044424	C	intracellular part	60	7433	5.5e-05	0.00046
GO:0009790	P	embryonic development	5	75	5.4e-05	0.0006
GO:0005215	F	transporter activity	10	410	5.7e-05	0.00069
GO:0042221	P	response to chemical stimulus	10	439	9.9e-05	0.0011
GO:0005737	C	cytoplasm	47	5501	0.00014	0.0011
GO:0048513	P	organ development	12	639	0.00012	0.0012
GO:0010033	P	response to organic substance	7	210	0.00012	0.0012
GO:0048731	P	system development	12	640	0.00012	0.0012
GO:0043229	C	intracellular organelle	53	6542	0.00018	0.0012
GO:0043226	C	organelle	53	6546	0.00018	0.0012
GO:0005516	F	calmodulin binding	5	89	0.00012	0.0013
GO:0051707	P	response to other organism	5	96	0.00016	0.0016
GO:0050789	P	regulation of biological process	13	767	0.00017	0.0016
GO:0065007	P	biological regulation	14	882	0.00019	0.0017
GO:0043231	C	intracellular membrane-bounded organelle	49	6132	0.00048	0.0031
GO:0043227	C	membrane-bounded organelle	49	6138	0.00049	0.0031
GO:0009791	P	post-embryonic development	10	520	0.00037	0.0033
GO:0044425	C	membrane part	8	364	0.00062	0.0037
GO:0006810	P	transport	10	540	0.0005	0.0043
GO:0051234	P	establishment of localization	10	545	0.00054	0.0045
GO:0000166	F	nucleotide binding	21	1851	0.00049	0.0052
GO:0051179	P	localization	10	569	0.00074	0.0061
GO:0008270	F	zinc ion binding	5	160	0.0015	0.015
GO:0050794	P	regulation of cellular process	10	658	0.0021	0.017
GO:0003824	F	catalytic activity	56	7726	0.0018	0.018
GO:0009056	P	catabolic process	5	185	0.0028	0.022
GO:0046914	F	transition metal ion binding	5	195	0.0035	0.027
GO:0016818	F	hydrolase activity, acting on acid anhydrides, in phosphorus-containing anhydrides	10	704	0.0034	0.027
GO:0016817	F	hydrolase activity, acting on acid anhydrides	10	706	0.0035	0.027
GO:0016773	F	phosphotransferase activity, alcohol group as acceptor	12	927	0.0029	0.027
GO:0016462	F	pyrophosphatase activity	10	701	0.0033	0.027
GO:0009987	P	cellular process	64	9400	0.0037	0.028
GO:0016787	F	hydrolase activity	25	2819	0.0043	0.031
GO:0051716	P	cellular response to stimulus	9	625	0.005	0.038
tZ9G down-regulated GO terms
GO term	Ontology	Description	Number in input list	Number in BG/Ref	p-value	FDR
GO:0009058	P	biosynthetic process	31	834	1.9e-17	3.6e-15
GO:0043170	P	macromolecule metabolic process	33	983	2.7e-17	3.6e-15
GO:0044249	P	cellular biosynthetic process	30	760	1.4e-17	3.6e-15
GO:0003700	F	transcription factor activity	12	46	1.9e-16	3.5e-14
GO:0044260	P	cellular macromolecule metabolic process	29	888	5.8e-15	5.8e-13
GO:0044464	C	cell part	78	6952	8.3e-13	4.9e-11
GO:0005623	C	cell	78	6952	8.3e-13	4.9e-11
GO:0019538	P	protein metabolic process	18	374	2.8e-12	2.2e-10
GO:0065007	P	biological regulation	23	882	3.7e-10	2.4e-08
GO:0048856	P	anatomical structure development	15	330	4.2e-10	2.4e-08
GO:0031323	P	regulation of cellular metabolic process	13	268	3.1e-09	1.5e-07
GO:0044267	P	cellular protein metabolic process	14	338	5.2e-09	2.3e-07
GO:0005773	C	vacuole	7	42	6.4e-09	2.6e-07
GO:0016740	F	transferase activity	22	902	3e-09	2.8e-07
GO:0006807	P	nitrogen compound metabolic process	19	702	7.8e-09	3.1e-07
GO:0031326	P	regulation of cellular biosynthetic process	12	248	1.3e-08	4.3e-07
GO:0009889	P	regulation of biosynthetic process	12	248	1.3e-08	4.3e-07
GO:0032502	P	developmental process	17	574	1.4e-08	4.3e-07
GO:0019222	P	regulation of metabolic process	13	309	1.6e-08	4.4e-07
GO:0050794	P	regulation of cellular process	18	658	1.7e-08	4.5e-07
GO:0080090	P	regulation of primary metabolic process	12	256	1.8e-08	4.5e-07
GO:0050789	P	regulation of biological process	19	767	3.1e-08	7.2e-07
GO:0005634	C	nucleus	11	212	2.7e-08	8.1e-07
GO:0009570	C	chloroplast stroma	6	31	3.6e-08	8.7e-07
GO:0034645	P	cellular macromolecule biosynthetic process	15	482	5.6e-08	1.2e-06
GO:0009059	P	macromolecule biosynthetic process	15	485	6.1e-08	1.3e-06
GO:0043687	P	post-translational protein modification	6	36	8e-08	1.6e-06
GO:0010467	P	gene expression	16	575	8.8e-08	1.7e-06
GO:0007275	P	multicellular organismal development	15	507	1.1e-07	1.9e-06
GO:0044422	C	organelle part	15	523	1.6e-07	2.7e-06
GO:0044446	C	intracellular organelle part	15	523	1.6e-07	2.7e-06
GO:0032501	P	multicellular organismal process	15	527	1.7e-07	3e-06
GO:0006139	P	nucleobase, nucleoside, nucleotide and nucleic acid metabolic process	15	562	3.8e-07	6.3e-06
GO:0045449	P	regulation of transcription	10	231	5.8e-07	9.2e-06
GO:0009653	P	anatomical structure morphogenesis	7	90	7.8e-07	1.1e-05
GO:0019219	P	regulation of nucleobase, nucleoside, nucleotide and nucleic acid metabolic process	10	239	7.8e-07	1.1e-05
GO:0009409	P	response to cold	5	28	7.5e-07	1.1e-05
GO:0010556	P	regulation of macromolecule biosynthetic process	10	238	7.6e-07	1.1e-05
GO:0051171	P	regulation of nitrogen compound metabolic process	10	244	9.4e-07	1.2e-05
GO:0008610	P	lipid biosynthetic process	7	94	1e-06	1.3e-05
GO:0044262	P	cellular carbohydrate metabolic process	7	97	1.2e-06	1.5e-05
GO:0009532	C	plastid stroma	6	60	1.3e-06	1.9e-05
GO:0006350	P	transcription	10	262	1.7e-06	2.1e-05
GO:0010468	P	regulation of gene expression	10	275	2.6e-06	3.1e-05
GO:0060255	P	regulation of macromolecule metabolic process	10	284	3.5e-06	3.9e-05
GO:0044265	P	cellular macromolecule catabolic process	5	42	4.6e-06	5e-05
GO:0009266	P	response to temperature stimulus	5	51	1.1e-05	0.00012
GO:0006464	P	protein modification process	7	144	1.5e-05	0.00015
GO:0008270	F	zinc ion binding	8	160	2.9e-06	0.00018
GO:0005886	C	plasma membrane	14	707	2.6e-05	0.00035
GO:0046914	F	transition metal ion binding	8	195	1.2e-05	0.00055
GO:0016758	F	transferase activity, transferring hexosyl groups	5	55	1.5e-05	0.00058
GO:0043412	P	macromolecule modification	7	180	5.8e-05	0.00059
GO:0009056	P	catabolic process	7	185	6.8e-05	0.00068
GO:0050896	P	response to stimulus	16	985	7.1e-05	0.00069
GO:0003824	F	catalytic activity	64	7726	3.3e-05	0.001
GO:0005515	F	protein binding	16	955	5e-05	0.0013
GO:0006810	P	transport	11	540	0.00015	0.0015
GO:0051234	P	establishment of localization	11	545	0.00017	0.0015
GO:0005215	F	transporter activity	10	410	7.4e-05	0.0017
GO:0051179	P	localization	11	569	0.00024	0.0022
GO:0016070	P	RNA metabolic process	7	232	0.00026	0.0023
GO:0016787	F	hydrolase activity	30	2819	0.00015	0.0028
GO:0016772	F	transferase activity, transferring phosphorus-containing groups	10	447	0.00015	0.0028
GO:0046872	F	metal ion binding	8	297	0.0002	0.0035
GO:0043169	F	cation binding	8	306	0.00025	0.0036
GO:0043167	F	ion binding	8	306	0.00025	0.0036
GO:0042221	P	response to chemical stimulus	9	439	0.00059	0.0051
GO:0016301	F	kinase activity	9	417	0.00041	0.0055
GO:0006950	P	response to stress	9	456	0.00076	0.0064
GO:0009628	P	response to abiotic stimulus	7	318	0.0016	0.013
GO:0044237	P	cellular metabolic process	53	6970	0.0019	0.015
GO:0009505	C	plant-type cell wall	6	227	0.0014	0.017
GO:0043234	C	protein complex	7	319	0.0016	0.018
GO:0006811	P	ion transport	7	351	0.0028	0.022
GO:0006629	P	lipid metabolic process	10	660	0.0027	0.022
GO:0008152	P	metabolic process	61	8536	0.0033	0.025
GO:0006812	P	cation transport	6	295	0.005	0.037
GO:0030312	C	external encapsulating structure	7	378	0.0041	0.038
GO:0005618	C	cell wall	7	374	0.0039	0.038
GO:0017076	F	purine nucleotide binding	11	822	0.0043	0.047
GO:0032555	F	purine ribonucleotide binding	11	822	0.0043	0.047
GO:0032553	F	ribonucleotide binding	11	822	0.0043	0.047
GO:0009791	P	post-embryonic development	8	520	0.0065	0.048
tZ9G GO terms, all significantly regulated
GO term	Ontology	Description	Number in input list	Number in BG/Ref	p-value	FDR
GO:0097367	F	carbohydrate derivative binding	36	2696	1.1e-06	0.00031
GO:0017076	F	purine nucleotide binding	33	2633	1.3e-05	0.00075
GO:0032555	F	purine ribonucleotide binding	33	2631	1.3e-05	0.00075
GO:0032553	F	ribonucleotide binding	34	2664	6.3e-06	0.00075
GO:0035639	F	purine ribonucleoside triphosphate binding	32	2515	1.3e-05	0.00075
GO:0032549	F	ribonucleoside binding	32	2617	2.9e-05	0.00092
GO:0032550	F	purine ribonucleoside binding	32	2612	2.8e-05	0.00092
GO:0001882	F	nucleoside binding	32	2618	2.9e-05	0.00092
GO:0001883	F	purine nucleoside binding	32	2612	2.8e-05	0.00092
GO:0003824	F	catalytic activity	76	9101	4.8e-05	0.0014
GO:0000166	F	nucleotide binding	37	3370	6.2e-05	0.0014
GO:0005524	F	ATP binding	28	2248	7.3e-05	0.0014
GO:0032559	F	adenyl ribonucleotide binding	29	2364	7e-05	0.0014
GO:0030554	F	adenyl nucleotide binding	29	2366	7.1e-05	0.0014
GO:1901265	F	nucleoside phosphate binding	37	3370	6.2e-05	0.0014
GO:0036094	F	small molecule binding	37	3434	9.2e-05	0.0016
GO:0016787	F	hydrolase activity	34	3279	0.00038	0.0064
GO:1901363	F	heterocyclic compound binding	62	7718	0.0012	0.019
GO:0097159	F	organic cyclic compound binding	62	7737	0.0013	0.019
GO:0017111	F	nucleoside-triphosphatase activity	12	766	0.0016	0.023
GO:0016462	F	pyrophosphatase activity	12	809	0.0025	0.033
GO:0016818	F	hydrolase activity, acting on acid anhydrides, in phosphorus-containing anhydrides	12	817	0.0027	0.035
GO:0016817	F	hydrolase activity, acting on acid anhydrides	12	826	0.003	0.036
GO:0005516	F	calmodulin binding	6	252	0.0035	0.041
GO:0016874	F	ligase activity	6	258	0.004	0.045
GO:0008135	F	translation factor activity, RNA binding	5	181	0.0042	0.045
GO:0016740	F	transferase activity	34	3791	0.0045	0.046
GO:0044464	C	cell part	151	22662	7.1e-07	0.00011
GO:0005623	C	cell	151	22664	7.2e-07	0.00011
GO:0005622	C	intracellular	142	20721	2.5e-06	0.00024
GO:0044424	C	intracellular part	141	20693	5.9e-06	0.00043
GO:0043226	C	organelle	126	18527	0.00026	0.015
GO:0043229	C	intracellular organelle	125	18517	0.00048	0.021
GO:0032991	C	macromolecular complex	29	2658	0.0005	0.021
GO:0043227	C	membrane-bounded organelle	123	18217	0.00064	0.023
GO:0043234	C	protein complex	22	1834	0.00078	0.025
GO:0043231	C	intracellular membrane-bounded organelle	122	18205	0.0011	0.033
qPCR data
	ARR5	ARR7	ARR16	CYP735A2	AHK4	CKX4	CKH1
tZ-Rep1	3.18215	6.38639	2.9897	2.23457	2.72263	1.32409	0.76313
tZ-Rep2	9.12611	5.77572	2.42839	3.27161	1.55833	3.01049	0.295248
tZ-Rep3	6.19026	5.06303	1.67018	2.42839	0.190782	0.721965	1.17283
tZ7G-Rep1	1.00696	2.80889	0.913831	0.00163103	0.438303	0.562529	1.11342
tZ7G-Rep2	1.41421	1.45397	1.50525	1.93187	0.223756	2.78949	0.316439
tZ7G-Rep3	1.6245	1.51572	0.692555	1.25701	0.316439	1.22264	2.14355
tZ9G-Rep1	0.895025	2.44528	0.0940779	0.972655	3.03143	0.936272	1.09051
tZ9G-Rep2	1.81504	1.39474	0.933033	2.86791	1.23114	4.08405	1.69349
tZ9G-Rep3	1.25701	0.80107	0.15822	0.895025	1.55833	0.795536	0.537747

## Sheet: Fig6
Fig 6. Trans-Zeatin-N-glucosides alter the Arabidopsis proteome in a partially overlapping manner with trans-Zeatin. A, Proportional Venn diagram showing number (in parentheses) of differentially expressed proteins after two-hour treatment of 10dag WT Arabidopsis seedlings with 1µM hormone. B, Treatment with tZ7G affects amino acid metabolism, terpenoid biosynthesis, and other pathways. C, Treatm…
Accession	Protein name (UniProt)	tZ vs mock	Abundance Ratio Adj. P-Value: (tZ) / (DMSO)	tZ7G vs mock	Abundance Ratio Adj. P-Value: (tZ7G) / (DMSO)	Z9G vs mock	Abundance Ratio Adj. P-Value: (9G) / (DMSO)	Gene Symbol	Previous studies showing CK-regulation
AT2G45180	rRNA adenine N(6)-methyltransferase	2.9	0.0029	1.6	0.31	0.8	0.7	AT2G45180	Brenner and Schmulling, 2012
AT3G15450	Aluminum induced protein with YGL and LRDR motifs	0.1	3.1e-05	0.5	0.32	0.3	0.22	AT3G15450	Hoth et al. 2003; Brenner et al., 2005; Nishiyama et al., 2012
AT2G24940	Probable steroid-binding protein 3	0.2	2.3e-05	0.6	0.43	0.7	0.96	MAPR2
AT3G23600	Alpha/beta-Hydrolases superfamily protein	1.4	0.34	3.7	4.2e-05	1.1	0.41	AT3G23600	Brenner and Schmulling, 2012
AT4G38460	Heterodimeric geranylgeranyl pyrophosphate synthase small subunit	1.5	0.2	3	0.0041	1	0.62	GGR
AT2G17340	Damage-control phosphatase	1.3	0.036	2.1	0.0083	0.6	0.89	AT2G17340	Brenner et al., 2005;
AT1G70580	Glutamate--glyoxylate aminotransferase 2	1.6	0.13	2.9	0.0091	1.1	0.53	AOAT2
AT1G79870	Glyoxylate/hydroxypyruvate reductase A HPR2	1.3	0.43	2.7	0.014	0.7	0.97	AT1G79870
AT4G15530	Pyruvate, phosphate dikinase 1	1.4	0.67	4.1	0.014	0.9	0.89	PPDK	Hoth et al. 2003; Brenner et al., 2005; Brenner and Schmulling, 2012
AT5G01410	Pyridoxal 5'-phosphate synthase subunit PDX1.3	1.1	0.66	1.8	0.017	0.9	0.86	RSR4
AT1G23820	Spermidine synthase 1	1	0.72	2.2	0.018	1	0.53	SPDS1
AT1G17050	Solanesyl diphosphate synthase 2	1	0.83	2.4	0.026	1.2	0.35	SPS2	Hoth et al. 2003; Argyros et al. 2008
AT2G29450	Glutathione S-transferase U5	1.3	0.3	1.7	0.032	0.9	0.88	GSTU5	Brenner et al., 2005; Brenner and Schmulling, 2012;
AT3G48110	Glycine--tRNA ligase	2.8	0.18	4.5	0.038	0.7	0.98	EDD1	Žďárská et al., 2013
AT1G65960	Glutamate decarboxylase 2	1.5	0.13	2.1	0.041	1	0.62	GAD2
AT3G15010	UBP1-associated protein 2C	1.6	0.54	3.5	0.045	1.3	0.56	AT3G15010
AT5G65430	14-3-3-like protein GF14 kappa	1	0.87	2.8	0.045	1.1	0.58	GRF8	Brenner et al., 2005;
AT2G38540	Non-specific lipid-transfer protein 1	0.6	0.56	0.4	0.00026	0.5	0.46	LP1
AT1G66240	Copper transport protein ATX1	0.7	0.82	0.5	0.013	0.8	0.98	ATX1
AT4G26110	Nucleosome assembly protein 1	1.1	0.42	0.5	0.027	0.8	0.87	NAP1;1	Černý et al., 2011; Zhang et al., 2012
AT5G37720	THO complex subunit 4D	0.8	0.97	0.5	0.028	0.7	0.96	ALY4	Hoth et al. 2003
AT1G20010	Tubulin beta-5 chain	0.7	0.98	0.3	0.03	0.7	0.96	TUB5	Černý et al., 2011
AT1G61570	Mitochondrial import inner membrane translocase subunit TIM13	0.6	0.92	0.3	0.043	0.7	0.96	TIM13	Nemhauser et al., 2006
AT4G25100	Superoxide dismutase [Fe] 1	0.8	0.98	0.7	0.43	1.6	0.013	FSD1	Hoth et al. 2003; Brenner et al., 2005;Brenner and Schmulling, 2012
AT5G48220	Aldolase-type TIM barrel family protein	1.2	0.78	1.4	0.78	2.1	0.025	AT5G48220	Hoth et al. 2003
AT4G23890	NAD(P)H-quinone oxidoreductase subunit S	0.7	0.98	1	0.99	1.6	0.014	NdhS	Hoth et al. 2003
AT5G27770	60S ribosomal protein L22-3	0.5	0.13	0.6	0.15	0.4	0.014	AT5G27770
AT4G18370	Protease Do-like 5	0.3	0.22	0.4	0.21	0.2	0.011	DEG5
AT4G28440	Uncharacterized protein At4g28440	0.7	0.2	0.7	0.24	0.4	0.0059	AT4G28440
AT4G29060	Elongation factor Ts	0.5	0.38	0.7	0.38	0.3	6.7e-05	emb2726
AT1G07320	50S ribosomal protein L4	0.8	0.97	0.7	0.52	0.4	0.024	RPL4	Lochmanová et al., 2008
AT2G04030	Heat shock protein 90-5	0.7	0.78	0.7	0.54	0.4	0.033	CR88	Hoth et al. 2003
AT1G41880	60S ribosomal protein L35a-2	0.6	0.81	0.8	0.82	0.4	0.017	AT1G41880
AT5G43830	Aluminum induced protein with YGL and LRDR motifs	0.9	0.91	1.1	0.88	0.4	0.038	AT5G43830	Hoth et al. 2003; Černý et al., 2011; Černý et al., 2014
AT2G35040	Putative phosphoribosylaminoimidazolecarboxamide formyltransferase	0.7	0.96	1	0.92	0.4	0.046	AT2G35040
AT3G27360	Histone H3.2	2.3	0.034	9.3	2.5e-16	1	0.68	HTR2	Hoth et al. 2003
AT1G05385	Photosystem II D1 precursor processing protein PSB27-H2	2.7	2.2e-05	3.3	1.4e-08	1.4	0.034	LPA19
AT3G08940	Chlorophyll a-b binding protein CP29.2	1.8	0.019	2.8	1.1e-06	1	0.68	LHCB4.2	Hoth et al. 2003; Li et al., 2010; Černý et al., 2013
AT2G10940	Bifunctional inhibitor/lipid-transfer protein/seed storage 2S albumin superfamily protein	2	0.05	2.3	1.7e-05	1.4	0.11	AT2G10940	Zhang et al., 2012; Brenner and Schmulling, 2012
AT5G66090	Cell wall integrity/stress response component	2.7	0.05	6.4	0.00029	2.3	0.14	AT5G66090	Brenner and Schmulling, 2012
AT1G04690	Probable voltage-gated potassium channel subunit beta	1.6	0.05	3	0.00037	1	0.56	KAB1	Raschotte et al., 2003
AT5G13450	ATP synthase subunit O	1.5	0.05	2.1	0.002	1.1	0.5	ATP5	Žďárská et al., 2013
AT2G30200	EMBRYO DEFECTIVE 3147	1.7	0.026	2.3	0.0032	1.3	0.085	AT2G30200; EMB3147	Žďárská et al., 2013
AT2G26340	Uncharacterized protein	1.7	0.05	2.9	0.0099	1.1	0.55	AT2G26340
AT5G62530	Delta-1-pyrroline-5-carboxylate dehydrogenase 12A1	2.8	0.028	3.1	0.026	0.9	0.91	ALDH12A1
AT5G10920	Argininosuccinate lyase	2	0.014	2.3	0.032	1.1	0.36	AT5G10920	Hoth et al. 2003; Brenner and Schmulling, 2012
AT4G14910	Imidazoleglycerol-phosphate dehydratase 2	2.9	0.05	4.1	0.035	1.1	0.7	HISN5B
AT5G11670	NADP-dependent malic enzyme 2	2.1	0.0013	1.8	0.045	1.1	0.52	NADP-ME2	Brenner et al., 2005; Brenner and Schmulling, 2012;
AT4G36810	Heterodimeric geranylgeranyl pyrophosphate synthase large subunit 1	2.1	0.0038	2.2	0.046	1.1	0.37	GGPS1
AT2G31810	Acetolactate synthase small subunit 2	4	0.023	3.1	0.05	1.4	0.56	AT2G31810	Hoth et al. 2003; Brenner et al., 2005
AT1G04270	40S ribosomal protein S15-1	1.7	0.044	1.7	0.05	1	0.65	RPS15	Hoth et al. 2003; Brenner and Schmulling, 2012;
AT1G56110	Nop domain-containing protein	4.2	0.0038	2.3	0.05	1	0.81	NOP56	Nemhauser et al., 2006; Brenner and Schmulling, 2012
AT3G22960	Plastidial pyruvate kinase 1	1.9	0.0056	1.8	0.05	1	0.63	PKP-ALPHA	Hoth et al. 2003; Zhang et al., 2012; Žďárská et al., 2013
AT1G13930	Oleosin-B3-like protein	0.5	0.05	0.5	0.0082	0.6	0.67	AT1G13930	Li et al., 2010; Brenner and Schmulling, 2012; Bahargava et al., 2013; Černý et al., 2013
AT2G47710	Adenine nucleotide alpha hydrolases-like superfamily protein	0.6	0.05	0.5	0.02	0.7	0.94	AT2G47710
AT3G02780	Isopentenyl-diphosphate Delta-isomerase II	0.2	0.033	0.5	0.046	0.7	0.97	IPP2
AT3G52500	Eukaryotic aspartyl protease family protein	0.3	0.0027	0.6	0.05	0.7	0.95	AT3G52500
AT3G09500	60S ribosomal protein L35-1	0.4	0.014	0.7	0.37	0.5	0.05	AT3G09500
AT3G48930	40S ribosomal protein S11-1	0.4	0.05	0.7	0.44	0.5	0.05	EMB1080
AT2G38140	30S ribosomal protein S31	0.4	0.05	0.7	0.54	0.4	0.016	PSRP4	Černý et al., 2013
AT3G07720	Galactose oxidase/kelch repeat superfamily protein	0.5	0.05	0.7	0.56	0.4	0.03	AT3G07720	Hoth et al. 2003
AT2G41530	S-formylglutathione hydrolase	0.6	0.05	0.8	0.88	0.3	0.0035	SFGH
AT4G29590	S-adenosyl-L-methionine-dependent methyltransferases superfamily protein	0.2	0.00026	0.8	0.9	0.2	0.00031	AT4G29590	Hoth et al. 2003; Brenner and Schmulling, 2012
AT2G40740	WRKY transcription factor 55	0.2	0.00025	0.8	0.92	0.4	0.05	WRKY55
AT2G38040	Acetyl-coenzyme A carboxylase carboxyl transferase subunit alpha	0.4	0.05	1	0.98	0.3	0.015	CAC3
AT1G76180	Dehydrin ERD14	0.3	2.7e-05	0.2	2.5e-13	0.2	2e-09	ERD14	Černý et al., 2011; Brenner and Schmulling, 2012; Černý et al., 2014
AT4G27520	Early nodulin-like protein 2	0.3	0.05	0.1	1.8e-05	0.5	0.05	ENODL2	Brenner and Schmulling, 2012
AT4G28660	Photosystem II reaction center PSB28 protein	0.3	0.0043	0.4	0.00026	0.4	0.014	PSB28	Brenner and Schmulling, 2012
AT4G10300	RmlC-like cupins superfamily protein	0.2	0.034	0.2	0.0067	0.4	0.05	AT4G10300	Černý et al., 2014
AT3G43980	40S ribosomal protein S29	0.3	0.0012	0.4	0.0099	0.2	7.7e-07	AT4G33865; AT3G43980; AT3G44010
AT4G19410	Pectin acetylesterase 7	0.3	0.0057	0.4	0.033	0.5	0.05	AT4G19410	Hoth et al. 2003
AT3G26450	Polyketide cyclase/dehydrase and lipid transport superfamily protein	0.3	0.0033	0.5	0.041	0.5	0.05	AT3G26450	Brenner et al., 2005; Lochmanová et al., 2008; Černý et al., 2013
AT2G04700	Ferredoxin-thioredoxin reductase catalytic chain	0.1	0.00011	0.6	0.05	0.3	0.05	AT2G04700
AT3G60245	60S ribosomal protein L37a-2	0.5	0.05	0.6	0.05	0.4	0.011	AT3G60245	Brenner and Schmulling, 2012
AT4G25050	Acyl carrier protein 4	0.5	0.05	0.6	0.05	0.3	4.6e-06	ACP4	Brenner and Schmulling, 2012; Černý et al., 2013
AT2G22230	Putative beta-hydroxyacyl-ACP dehydratase/Thioesterase superfamily protein	0.3	0.0077	0.6	0.05	0.4	0.05	AT2G22230	Hoth et al. 2003
AT5G47030	ATP synthase subunit delta	2.4	0.0001	4.1	2e-07	1.8	0.00035	AT5G47030
AT4G00810	60S acidic ribosomal protein P1-2	1.9	0.0038	2.1	0.025	1.5	0.013	AT4G00810
AT5G66680	Dolichyl-diphosphooligosaccharide--protein glycosyltransferase 48 kDa subunit	2.9	0.0019	2.8	0.03	1.7	0.05	DGL1
AT3G14290	Proteasome subunit alpha type-5-B	2.2	0.0014	2.2	0.047	1.4	0.034	PAE2	Černý et al., 2011
AT4G10450	60S ribosomal protein L9-2	2.1	0.05	1.8	0.05	2.1	0.0079	AT4G10450

## Sheet: Fig7
Figure 7. Trans-Zeatin-N-glucosides do not delay senescence in trans-Zeatin biosynthetic mutants. Cotyledons from 12dag cypDM mutants, which are deficient in tZ-type cytokinins, were subjected to a 6d-long cotyledon senescence assay. While exogenous tZ delayed senescence, tZNGs did not. Average ± SE of four independent biological replicates is presented. *p<0.05, Student’s two-tailed t test.
	Avg [Chl], Rep1	Avg [Chl], Rep2	Avg [Chl], Rep3	Avg [Chl], Rep4
tZ	8.325	5.45	4.955	4.45
tZ7G	1.07	1.27	0.85	1.1
tZ9G	1.67	2.305	0.515	2.485
DMSO	0.87	1.26	0.875	1.135
